# Supplementary material for: Identification of quinazoline compounds as novel potent inhibitors of Wnt/β-catenin signaling in colorectal cancer cells
Source: Oncotarget. 2016 Jan 25;7(10):11263–70. doi: 10.18632/oncotarget.7019 (PMC4905471; doi:10.18632/oncotarget.7019)
Supplement: Supplementary file 2 [file oncotarget-07-11263-s002.xlsx]

## Sheet: ChemOffice1
Structure	ID	SRI_Number	NoteBook_Number	Source	Mol_Weight	Partition_Coefficient	Polar_Surface_Area	Formula	MolWeight
C27H21N3	C01	9804	K831-65-3	Surendra Saini	387.47	6.7	36.7	C27H21N3	387.48
C22H19N3	C02	20038	J548-105-1	Surendra Saini	325.4	5.7	36.7	C22H19N3	325.41
C22H19N3	C03	20039	J548-103-1	Surendra Saini	325.4	5.7	36.7	C22H19N3	325.41
C28H23N3	C04	20040	J548-101-1	Surendra Saini	401.5	7.5	36.7	C28H23N3	401.51
C29H25N3	C05	20041	J548-99-1	Surendra Saini	415.52	7.8	36.7	C29H25N3	415.54
C26H26N4	C06	28875	K877-93-1A	Surendra Saini	394.51	6.2	39.9	C26H26N4	394.52
C27H28N4	C07	28876	K877-94-1A	Surendra Saini	408.53	6.9	39.9	C27H28N4	408.54
C24H21N3	C08	28991	K914-9-1	Vibha Pathak	351.44	5.6	36.7	C24H21N3	351.45
C28H30N4	C09	28998	K877-95-3A	Surendra Saini	422.56	7.3	39.9	C28H30N4	422.57
C29H23N3	C10	29074	K914-18-1	Vibha Pathak	413.51	7.3	36.7	C29H23N3	413.52
C29H25N3	C11	29083	K914-30-1	Vibha Pathak	415.52	7.1	36.7	C29H25N3	415.54
C28H23N3	C12	29231	K914-100-2	Vibha Pathak	401.5	6.7	36.7	C28H23N3	401.51
C25H21N5	C13	29563	K914-147-1	Vibha Pathak	391.46	5.4	52.3	C25H21N5	391.47
C25H21N5	C14	29567	K914-154-1	Vibha Pathak	391.46	5.9	52.3	C25H21N5	391.47
C24H20N6	C15	29568	K914-155-1	Vibha Pathak	392.45	4.5	64.7	C24H20N6	392.46
C28H21N5	C16	29988	L011-62-1	Vibha Pathak	427.49	6	52.3	C28H21N5	427.51
C27H23N3S	C17	28877	K877-96-2A	Surendra Saini	421.55	7.5	36.7	C27H23N3S	421.56
C26H21N3S	C18	28878	K877-97-1A	Surendra Saini	407.53	7.4	36.7	C26H21N3S	407.53
C27H23N3S	C19	28879	K877-98-1A	Surendra Saini	421.55	7.8	36.7	C27H23N3S	421.56
C26H21N3S	C20	28999	K877-100-1A	Surendra Saini	407.53	7.2	36.7	C26H21N3S	407.53
C25H19N3S	C21	29000	K877-101-1A	Surendra Saini	393.5	6.4	36.7	C25H19N3S	393.5
C29H22N4	C22	29072	K914-16-1	Vibha Pathak	426.51	6.7	48.7	C29H22N4	426.52
C30H24N4	C23	29155	K914-45-1	Vibha Pathak	440.53	7.5	48.7	C30H24N4	440.55
C31H26N4	C24	29213	K914-81-1	Vibha Pathak	454.56	7.8	48.7	C31H26N4	454.57
C32H28N4O2	C25	29329	K914-115-1	Vibha Pathak	500.59	7.9	67.2	C32H28N4O2	500.6
C30H24N4	C26	29555	K914-139-1	Vibha Pathak	440.53	7.9	48.7	C30H24N4	440.55
C31H24N4	C27	29565	K914-149-1	Vibha Pathak	452.54	7.4	49.1	C31H24N4	452.56
C29H23N5	C28	29574	L011-2-1	Vibha Pathak	441.52	6.7	52.3	C29H23N5	441.53
C30H23N5	C29	29575	L011-3-1	Vibha Pathak	453.53	6.6	61.4	C30H23N5	453.54
C29H23N5	C30	29987	L011-53-1	Vibha Pathak	441.52	6.9	61.1	C29H23N5	441.53
C30H25N5	C31	29989	L011-63-1	Vibha Pathak	455.55	7.1	52.3	C30H25N5	455.56
C29H22N4O	C32	30509	L011-159-1	Vibha Pathak	442.51	6.9	49.5	C29H22N4O	442.52
C26H21N7	C33	30818	L035-41-3	Vibha Pathak	431.49	4.5	67.9	C26H21N7	431.5
C28H28N6	C34	30833	OMC-13188-01-26	Omar Moukha-Chafiq	448.56	6.1	55.5	C28H28N6	448.57
C27H26N6O	C35	30841	OMC-13188-01-38	Omar Moukha-Chafiq	450.53	4.9	64.8	C27H26N6O	450.54
C30H23N5	C36	30952	OMC-13188-01-62	Omar Moukha-Chafiq	453.53	6.2	43.5	C30H23N5	453.54
C29H21N5O	C37	31047	OMC-13188-02-10	Omar Moukha-Chafiq	455.5	5.4	69.4	C29H21N5O	455.52
C31H26N6	C38	31078	OMC-13188-02-2	Omar Moukha-Chafiq	482.57	6.7	55.5	C31H26N6	482.59
C20H22N4	C39	31228	SKS-13188-01-24-1	Surendra Saini	318.41	4.9	39.9	C20H22N4	318.42
C21H24N4	C40	31229	SKS-13188-01-25-1	Surendra Saini	332.44	5.2	39.9	C21H24N4	332.45
C21H24N4	C41	31230	SKS-13188-01-26-1	Surendra Saini	332.44	5.5	39.9	C21H24N4	332.45

## Sheet: Table S1
Table S1. Quinzaoline Compounds Evaluated in the Wnt Signaling Reporter Assay
Compd	ID	Structure	Formula	MolWeight	CLogPa	PSAa	Wnt reporter activity % of controlb (X ± SD)
1	SRI-9804		C27H21N3	387.48	6.7	36.7	102.5 ± 9.7
2	SRI-20038		C22H19N3	325.41	5.7	36.7	81.7 ± 1.8
3	SRI-20039		C22H19N3	325.41	5.7	36.7	96.9 ± 6.6
4	SRI-20040		C28H23N3	401.51	7.5	36.7	69.9 ± 9.0
5	SRI-20041		C29H25N3	415.54	7.8	36.7	89.7 ± 3.7
6	SRI-28875		C26H26N4	394.52	6.2	39.9	38.2 ± 1.0
7	SRI-28876		C27H28N4	408.54	6.9	39.9	23.0 ± 0.6
8	SRI-28891		C24H21N3	351.45	5.6	36.7	30.5 ± 3.4
9	SRI-28998		C28H30N4	422.57	7.3	39.9	20.6 ± 1.9
10	SRI-29074		C29H23N3	413.52	7.3	36.7	98.5 ± 4.1
11	SRI-29083		C29H25N3	415.54	7.1	36.7	92.3 ± 7.3
12	SRI-29231		C28H23N3	401.51	6.7	36.7	89.0 ± 4.7
13	SRI-29563		C25H21N5	391.47	5.4	52.3	43.8 ± 3.9
14	SRI-29567		C25H21N5	391.47	5.9	52.3	42.5 ± 2.5
15	SRI-29568		C24H20N6	392.46	4.5	64.7	29.2 ± 1.5
16	SRI-29988		C28H21N5	427.51	6	52.3	42.4 ± 3.7
17	SRI-28877		C27H23N3S	421.56	7.5	36.7	83.5 ± 3.1
18	SRI-28878		C26H21N3S	407.53	7.4	36.7	61.2 ± 4.9
19	SRI-28879		C27H23N3S	421.56	7.8	36.7	70.4 ± 2.3
20	SRI-28999		C26H21N3S	407.53	7.2	36.7	56.0 ± 3.0
21	SRI-29000		C25H19N3S	393.5	6.4	36.7	97.0 ± 15.0
22	SRI-29072		C29H22N4	426.52	6.7	48.7	55.8 ± 3.8
23	SRI-29155		C30H24N4	440.55	7.5	48.7	35.8 ± 4.9
24	SRI-29213		C31H26N4	454.57	7.8	48.7	35.9 ± 6.0
25	SRI-29555		C30H24N4	440.55	7.9	48.7	95.6 ± 13.3
26	SRI-29565		C31H24N4	452.56	7.4	49.1	74.1 ± 8.0
27	SRI-29574		C29H23N5	441.53	6.7	52.3	80.2 ± 4.6
28	SRI-29575		C30H23N5	453.54	6.6	61.4	59.6 ± 1.2
29	SRI-29987		C29H23N5	441.53	6.9	61.1	103.5 ± 2.1
30	SRI-29989		C30H25N5	455.56	7.1	52.3	68.9 ± 18.8
31	SRI-30509		C29H22N4O	442.52	6.9	49.5	89.2 ± 5.9
32	SRI-30818		C26H21N7	431.5	4.5	67.9	77.7 ± 12.5
33	SRI-30833		C28H28N6	448.57	6.1	55.5	82.2 ± 15.4
34	SRI-30841		C27H26N6O	450.54	4.9	64.8	90.3 ± 6.5
35	SRI-30952		C30H23N5	453.54	6.2	43.5	61.2 ± 5.3
36	SRI-31047		C29H21N5O	455.52	5.4	69.4	68.4 ± 14.8
37	SRI-31078		C31H26N6	482.59	6.7	55.5	59.3 ± 9.8
38	SRI-31228		C20H22N4	318.42	4.9	39.9	64.7 ± 6.9
39	SRI31229		C21H24N4	332.45	5.2	39.9	39.3 ± 0.7
40	SRI-31230		C21H24N4	332.45	5.5	39.9	43.8 ± 2.5
aPartition coefficient (CLogP) and Polar Surface Area (PSA) were calculated using ChemBioOffice Ultra 2010. bHCT116 cells in 24-well plates were transiently transfected with Super8XTOPFlash construct and β-galactosidase-expressing vector in each well. After being incubated for 24 h, cells were treated with each individual compound at 10 µM for 24 h. The luciferase activity was then measured with …
